# Supplementary material for: Host conservation through their parasites: molecular surveillance of vector-borne microorganisms in bats using ectoparasitic bat flies
Source: Parasite. 2020 Dec 11;27:72. doi: 10.1051/parasite/2020069 (PMC7731914; doi:10.1051/parasite/2020069)
Supplement: Supplementary file 1 — Table S1. Collection data and infection status of each tested bat and bat fly individual, including date, locality and sex. Table S2. Result of sequence blast searches in NCBI GenBank. [file parasite-27-72-s1.zip]

Archive with 3 entries (3 files):
- parasite200069-1-olm/200069 Supplementary File 1 EDITOR.pdf
- parasite200069-1-olm/Supplementary Table 1.csv
- parasite200069-1-olm/Supplementary Table 2.xlsx
