# Supplementary material for: Host conservation through their parasites: molecular surveillance of vector-borne microorganisms in bats using ectoparasitic bat flies
Source: Parasite. 2020 Dec 11;27:72. doi: 10.1051/parasite/2020069 (PMC7731914; doi:10.1051/parasite/2020069)
Supplement: Supplementary file 1 — Table S1. Collection data and infection status of each tested bat and bat fly individual, including date, locality and sex. Table S2. Result of sequence blast searches in NCBI GenBank. [file parasite-27-72-s1.zip › parasite200069-1-olm/Supplementary Table 1.csv]

Batfly_ID	Host_origin	Batfly_species	Batfly_sex	Bat_species	Collection_date	Country	Location	Coordinates	Pol_infection_Fly	Tryp_infection_Fly	Barto_infection_Fly	Pol_infection_bat	Tryp_infection_bat	Barto_infection_bat
HB10	h1	NSCH	F	MSCH	13-09-15	Hungary	Miskolc	48.0963631, 20.762386	1	1	0	1	0	0
HB3	h2	NSCH	F	MSCH	13-09-15	Hungary	Miskolc	48.0963631, 20.762386	1	1	1	0	1	1
HB5	h3	NSCH	F	MSCH	13-09-15	Hungary	Miskolc	48.0963631, 20.762386	0	0	0	0	0	0
HB8 1NM	h24	NSCH	M	MSCH	13-09-15	Hungary	Miskolc	48.0963631, 20.762386	1	1	0	1	0	1
HB8 2NF	h24	NSCH	F	MSCH	13-09-15	Hungary	Miskolc	48.0963631, 20.762386	1	1	1	1	0	1
HB9 1 NF	h4	NSCH	F	MSCH	13-09-15	Hungary	Miskolc	48.0963631, 20.762386	0	0	0	1	1	0
HB9 2 NF	h4	NSCH	F	MSCH	13-09-15	Hungary	Miskolc	48.0963631, 20.762386	1	1	1	1	1	0
HB9 3NM	h4	NSCH	M	MSCH	13-09-15	Hungary	Miskolc	48.0963631, 20.762386	1	1	1	1	1	0
HC10 NF	h28	NSCH	F	MSCH	14-09-15	Hungary	Mad	48.1922445, 21.2759773	0	0	1	1	0	0
HC10 NM	h28	NSCH	M	MSCH	14-09-15	Hungary	Mad	48.1922445, 21.2759773	0	0	0	1	0	0
HC4 NF	h5	NSCH	F	MSCH	14-09-15	Hungary	Mad	48.1922445, 21.2759773	0	0	1	1	0	0
HC4 NM	h5	NSCH	M	MSCH	14-09-15	Hungary	Mad	48.1922445, 21.2759773	0	0	1	1	0	0
HC5 NF	h29	NSCH	F	MSCH	14-09-15	Hungary	Mad	48.1922445, 21.2759773	0	0	0	0	0	0
HC5 NM	h29	NSCH	M	MSCH	14-09-15	Hungary	Mad	48.1922445, 21.2759773	0	0	0	0	0	0
HC7 NF1	h27	NSCH	F	MSCH	14-09-15	Hungary	Mad	48.1922445, 21.2759773	0	0	1	1	1	1
HC7 NF2	h27	NSCH	F	MSCH	14-09-15	Hungary	Mad	48.1922445, 21.2759773	0	0	0	1	1	1
HC7 NF3	h27	NSCH	F	MSCH	14-09-15	Hungary	Mad	48.1922445, 21.2759781	0	0	1	1	1	1
IB14 NF	h18	NSCH	F	MSCH	14-07-15	Italy	Repubblica San Marino	43.936389, 12.441667	0	0	0	1	0	0
IB14 NM	h18	NSCH	M	MSCH	14-07-15	Italy	Repubblica San Marino	43.936389, 12.441667	0	0	0	1	0	0
IB15 NF	h33	NSCH	F	MSCH	14-07-15	Italy	Repubblica San Marino	43.936389, 12.441667	0	0	0	1	1	0
IB15 NM	h33	NSCH	M	MSCH	14-07-15	Italy	Repubblica San Marino	43.936389, 12.441667	0	0	0	1	1	0
IB16 NF	h23	NSCH	F	MSCH	14-07-15	Italy	Repubblica San Marino	43.936389, 12.441667	0	0	0	0	0	0
IB16 NM1	h23	NSCH	M	MSCH	14-07-15	Italy	Repubblica San Marino	43.936389, 12.441667	0	0	0	0	0	0
IB16 NM2	h23	NSCH	M	MSCH	14-07-15	Italy	Repubblica San Marino	43.936389, 12.441667	0	0	0	0	0	0
IB16 NM3	h23	NSCH	M	MSCH	14-07-15	Italy	Repubblica San Marino	43.936389, 12.441667	0	0	0	0	0	0
IB16 NM4	h23	NSCH	M	MSCH	14-07-15	Italy	Repubblica San Marino	43.936389, 12.441667	0	0	0	0	0	0
IB16 NM5	h23	NSCH	M	MSCH	14-07-15	Italy	Repubblica San Marino	43.936389, 12.441667	0	0	0	0	0	0
IB17 NF	h19	NSCH	F	MSCH	14-07-15	Italy	Repubblica San Marino	43.936389, 12.441667	1	0	1	1	1	1
IB17 NM	h19	NSCH	M	MSCH	14-07-15	Italy	Repubblica San Marino	43.936389, 12.441667	0	0	1	1	1	1
IB18 1F	h6	NSCH	F	MSCH	14-07-15	Italy	Repubblica San Marino	43.936389, 12.441667	1	0	0	1	1	1
IB18 1M	h6	NSCH	M	MSCH	14-07-15	Italy	Repubblica San Marino	43.936389, 12.441667	1	1	0	1	1	1
IB18 2F	h6	NSCH	F	MSCH	14-07-15	Italy	Repubblica San Marino	43.936389, 12.441667	0	0	0	1	1	1
IB18 2M	h6	NSCH	M	MSCH	14-07-15	Italy	Repubblica San Marino	43.936389, 12.441667	1	0	0	1	1	1
IB18 3F	h6	NSCH	F	MSCH	14-07-15	Italy	Repubblica San Marino	43.936389, 12.441667	1	1	0	1	1	1
IB18 4F	h6	NSCH	F	MSCH	14-07-15	Italy	Repubblica San Marino	43.936389, 12.441667	0	0	0	1	1	1
IB18 5F	h6	NSCH	F	MSCH	14-07-15	Italy	Repubblica San Marino	43.936389, 12.441667	1	1	0	1	1	1
IB20 NF1	h31	NSCH	F	MSCH	14-07-15	Italy	Repubblica San Marino	43.936389, 12.441667	1	0	0	0	1	0
IB20 NF2	h31	NSCH	F	MSCH	14-07-15	Italy	Repubblica San Marino	43.936389, 12.441667	1	1	0	0	1	0
IB20 NF3	h31	NSCH	F	MSCH	14-07-15	Italy	Repubblica San Marino	43.936389, 12.441667	0	0	0	0	1	0
IB20 NM1	h31	NSCH	M	MSCH	14-07-15	Italy	Repubblica San Marino	43.936389, 12.441667	0	0	0	0	1	0
IB20 NM2	h31	NSCH	M	MSCH	14-07-15	Italy	Repubblica San Marino	43.936389, 12.441667	0	0	0	0	1	0
IB21 NF	h20	NSCH	F	MSCH	14-07-15	Italy	Repubblica San Marino	43.936389, 12.441667	0	0	0	1	0	1
IB21 NM	h20	NSCH	M	MSCH	14-07-15	Italy	Repubblica San Marino	43.936389, 12.441667	1	0	1	1	0	1
IB22 NF	h32	NSCH	F	MSCH	14-07-15	Italy	Repubblica San Marino	43.936389, 12.441667	1	1	1	1	1	0
IB22 NM	h32	NSCH	M	MSCH	14-07-15	Italy	Repubblica San Marino	43.936389, 12.441667	0	0	0	1	1	0
IB23 NF	h21	NSCH	F	MSCH	14-07-15	Italy	Repubblica San Marino	43.936389, 12.441667	0	0	0	1	1	0
IB23 NM	h21	NSCH	M	MSCH	14-07-15	Italy	Repubblica San Marino	43.936389, 12.441667	0	0	0	1	1	0
IB24 NF	h22	NSCH	F	MSCH	14-07-15	Italy	Repubblica San Marino	43.936389, 12.441667	0	0	1	1	0	0
IB24 NM	h22	NSCH	M	MSCH	14-07-15	Italy	Repubblica San Marino	43.936389, 12.441667	0	0	0	1	0	0
IC13 NF	h37	NSCH	F	MSCH	17-07-15	Italy	Monte Castini val di Cecina - Toscany	43.399722, 10.726667	0	0	0	1	0	0
IC13 NM	h37	NSCH	M	MSCH	17-07-15	Italy	Monte Castini val di Cecina - Toscany	43.399722, 10.726667	0	0	0	1	0	0
IC16 NF	h36	NSCH	F	MSCH	17-07-15	Italy	Monte Castini val di Cecina - Toscany	43.399722, 10.726667	0	0	0	1	1	1
IC16 NM	h36	NSCH	M	MSCH	17-07-15	Italy	Monte Castini val di Cecina - Toscany	43.399722, 10.726667	0	0	0	1	1	1
IC17 NM	h34	NSCH	M	MSCH	17-07-15	Italy	Monte Castini val di Cecina - Toscany	43.399722, 10.726667	0	0	0	1	0	0
IC17NF	h34	NSCH	F	MSCH	17-07-15	Italy	Monte Castini val di Cecina - Toscany	43.399722, 10.726667	0	0	0	1	0	0
IC18 NF	h35	NSCH	F	MSCH	17-07-15	Italy	Monte Castini val di Cecina - Toscany	43.399722, 10.726667	0	0	0	1	0	0
IC18 NM	h35	NSCH	M	MSCH	17-07-15	Italy	Monte Castini val di Cecina - Toscany	43.399722, 10.726667	0	0	0	1	0	0
IC19 NF	h30	NSCH	F	MSCH	17-07-15	Italy	Monte Castini val di Cecina - Toscany	43.399722, 10.726667	0	0	0	1	0	0
IC19 NM	h30	NSCH	M	MSCH	17-07-15	Italy	Monte Castini val di Cecina - Toscany	43.399722, 10.726667	0	0	0	1	0	0
IC20 1	h7	NSCH	M	MSCH	17-07-15	Italy	Monte Castini val di Cecina - Toscany	43.399722, 10.726667	0	0	0	1	0	0
SA10	h8	NSCH	M	MSCH	28-04-15	Spain	Mina de can Palomeres (Parc Natural Del Montnegre i el corredor)	41.6527591, 2.7255914999999997	1	0	0	1	0	0
SA11	h9	NSCH	F	MSCH	28-04-15	Spain	Mina de can Palomeres (Parc Natural Del Montnegre i el corredor)	41.6527591, 2.7255914999999997	1	0	0	0	1	0
SA7	h10	NSCH	F	MSCH	28-04-15	Spain	Mina de can Palomeres (Parc Natural Del Montnegre i el corredor)	41.6527591, 2.7255914999999997	1	0	0	1	0	0
SA8	h11	NSCH	M	MSCH	28-04-15	Spain	Mina de can Palomeres (Parc Natural Del Montnegre i el corredor)	41.6527591, 2.7255914999999997	0	0	0	1	0	0
SA9	h12	NSCH	F	MSCH	28-04-15	Spain	Mina de can Palomeres (Parc Natural Del Montnegre i el corredor)	41.6527591, 2.7255914999999997	1	0	0	1	1	0
SB4	h13	NSCH	M	MSCH	29-04-15	Spain	Cova de Can Salvi (Espai Natural de Guilleries Savassona)	42.036858800000005, 2.5094836	1	0	0	0	0	0
SC2 NF	h14	NSCH	F	MSCH	30-04-15	Spain	Mina de can Rabella (Parc Natural de Collserola)	41.428473385061345, 2.023003416187241	1	0	0	0	0	0
SC3 NF	h15	NSCH	F	MSCH	30-04-15	Spain	Mina de can Rabella (Parc Natural de Collserola)	41.428473385061345, 2.023003416187241	1	0	1	1	0	0
SC3 NM	h15	NSCH	M	MSCH	30-04-15	Spain	Mina de can Rabella (Parc Natural de Collserola)	41.428473385061345, 2.023003416187241	1	1	0	1	0	0
SC6	h16	NSCH	F	MSCH	30-04-15	Spain	Mina de can Rabella (Parc Natural de Collserola)	41.428473385061345, 2.023003416187241	1	0	0	1	1	0
SD13	h17	NSCH	M	MSCH	01-05-15	Spain	Avenc de la Miloquera - Mora del Ebre (Espai Natural de Llaberia)	41.1248721, 0.8008331	0	1	1	0	0	0
UP 5818 NF	h45	NSCOT	F	MNAT	27-10-15	South-Africa	Matlapitsi cave	24.11497, 30.12151	0	0	1	0	0	0
UP 5818 NM	h45	NSCOT	M	MNAT	27-10-15	South-Africa	Matlapitsi cave	24.11497, 30.12151	0	0	1	0	0	0
UP 5839	h46	NSCOT	M	MNAT	27-10-15	South-Africa	Matlapitsi cave	24.11497, 30.12151	0	0	1	0	0	1
UP 5842 NF1	h47	NSCOT	F	MNAT	27-10-15	South-Africa	Matlapitsi cave	24.11497, 30.12151	0	0	0	0	0	1
UP 5842 NF2	h47	NSCOT	F	MNAT	27-10-15	South-Africa	Matlapitsi cave	24.11497, 30.12151	0	0	0	0	0	1
UP 5842 NM	h47	NSCOT	M	MNAT	27-10-15	South-Africa	Matlapitsi cave	24.11497, 30.12151	0	0	1	0	0	1
UP 5940	h48	NSCOT	M	MNAT	09-11-15	South-Africa	Madimatle cave	24.37, 27.39	0	0	0	0	0	1
UP 5941	h49	NSCOT	F	MNAT	09-11-15	South-Africa	Madimatle cave	24.37, 27.39	0	0	0	1	0	1
UP 5942	h50	NSCOT	F	MNAT	09-11-15	South-Africa	Madimatle cave	24.37, 27.39	1	0	0	1	0	1
UP 5949	h51	NSCOT	M	MNAT	09-11-15	South-Africa	Madimatle cave	24.37, 27.39	1	0	0	1	0	1
UP 5951	h52	NSCOT	M	MNAT	09-11-15	South-Africa	Madimatle cave	24.37, 27.39	1	0	0	1	0	0
UP 5953	h53	NSCOT	M	MNAT	09-11-15	South-Africa	Madimatle cave	24.37, 27.39	0	0	1	1	0	0
UP 5983 NF1	h54	NSCOT	F	MNAT	10-11-15	South-Africa	Madimatle cave	24.37, 27.39	0	0	1	0	0	1
UP 5983 NF2	h54	NSCOT	F	MNAT	10-11-15	South-Africa	Madimatle cave	24.37, 27.39	0	0	1	0	0	1
UP 5987 NF1	h56	NSCOT	F	MNAT	10-11-15	South-Africa	Madimatle cave	24.37, 27.39	1	0	0	0	0	0
UP 5987 NF2	h56	NSCOT	F	MNAT	10-11-15	South-Africa	Madimatle cave	24.37, 27.39	0	0	0	0	0	0
UP 5987 NM	h56	NSCOT	M	MNAT	10-11-15	South-Africa	Madimatle cave	24.37, 27.39	0	0	1	0	0	0
UP 5988 NF1	h57	NSCOT	F	MNAT	10-11-15	South-Africa	Madimatle cave	24.37, 27.39	0	0	1	1	0	1
UP 5988 NF2	h57	NSCOT	F	MNAT	10-11-15	South-Africa	Madimatle cave	24.37, 27.39	1	0	1	1	0	1
UP 5990	h58	NSCOT	F	MNAT	10-11-15	South-Africa	Madimatle cave	24.37, 27.39	0	0	0	0	0	1
UP 5991	h59	NSCOT	M	MNAT	10-11-15	South-Africa	Madimatle cave	24.37, 27.39	0	0	0	0	0	1
UP 5994	h60	NSCOT	F	MNAT	10-11-15	South-Africa	Madimatle cave	24.37, 27.39	0	0	0	1	0	0
UP 5995	h61	NSCOT	M	MNAT	10-11-15	South-Africa	Madimatle cave	24.37, 27.39	0	0	1	1	0	0
UP 5996	h62	NSCOT	F	MNAT	10-11-15	South-Africa	Madimatle cave	24.37, 27.39	1	0	1	1	1	0
UP 6256	h63	NSCOT	F	MNAT	19-01-16	South-Africa	Madimatle cave	24.37, 27.39	0	0	1	0	0	0
UP 6262	h64	NSCOT	M	MNAT	19-01-16	South-Africa	Madimatle cave	24.37, 27.39	0	0	1	0	1	0
UP 6266 NF	h65	NSCOT	F	MNAT	19-01-16	South-Africa	Madimatle cave	24.37, 27.39	0	0	1	0	0	0
UP 6266 NM	h65	NSCOT	M	MNAT	19-01-16	South-Africa	Madimatle cave	24.37, 27.39	0	0	1	0	0	0
UP 6272	h66	NSCOT	F	MNAT	19-01-16	South-Africa	Madimatle cave	24.37, 27.39	0	0	0	0	0	0
UP 6337	h67	NSCOT	M	MNAT	18-01-16	South-Africa	Madimatle cave	24.37, 27.39	0	0	1	0	0	1
