# Supplementary material for: Host conservation through their parasites: molecular surveillance of vector-borne microorganisms in bats using ectoparasitic bat flies
Source: Parasite. 2020 Dec 11;27:72. doi: 10.1051/parasite/2020069 (PMC7731914; doi:10.1051/parasite/2020069)
Supplement: Supplementary file 1 — Table S1. Collection data and infection status of each tested bat and bat fly individual, including date, locality and sex. Table S2. Result of sequence blast searches in NCBI GenBank. [file parasite-27-72-s1.zip › parasite200069-1-olm/Supplementary Table 2.xlsx]

## Sheet: Sheet1
Genbank AN	ID	Sp.	Per Ident	Query cover	Reference	Isolation source
MT956920	NSCH_HB10	Trypanosoma sp.	1	0.97	MN956684.1	Miniopterus schreibersii
MT956921	NSCH_HB3	Trypanosoma sp.	1	0.97	MN956684.1	Miniopterus schreibersii
MT956922	MSCH_HB9	Trypanosoma sp.	1	0.96	MN956684.1	Miniopterus schreibersii
MT956923	MSCH_IB18	Trypanosoma sp.	1	0.97	MN956684.1	Miniopterus schreibersii
MT956924	NSCH_SD13	Trypanosoma sp.	1	0.97	MN956684.1	Miniopterus schreibersii
MT956925	NSCH_SC3	Trypanosoma sp.	1	0.97	MN956684.1	Miniopterus schreibersii
MT956926	MSCH_SC3	Trypanosoma sp.	1	0.96	MN956684.1	Miniopterus schreibersii
MT956927	MNAT_UP5996	Trypanosoma sp.	1	0.97	MN956684.1	Miniopterus schreibersii
MT956928	MNAT_UP6262	Trypanosoma sp.	1	0.97	MN956684.1	Miniopterus schreibersii
MT956929	NSCH_HB9	Trypanosoma sp.	1	0.99	MN956684.1	Miniopterus schreibersii
MT956930	MSCH_HB3	Trypanosoma sp.	1	0.97	MN956684.1	Miniopterus schreibersii
MT956931	NSCH_IB22	Trypanosoma sp.	1	0.98	MN956684.1	Miniopterus schreibersii
MW007671	NSCOT_UP5942	Polychromophilus sp.	0.9899	1	MK098848.1	Miniopterus minor
MW007672	NSCOT_UP5949	Polychromophilus sp.	0.9885	1	MK098848.1	Miniopterus minor
MW007673	NSCOT_UP5987	Polychromophilus sp.	0.9885	1	MK098848.1	Miniopterus minor
MW007674	NSCOT_UP5951	Polychromophilus sp.	0.9986	1	KF159699.1	Miniopterus villiersi
MW007675	NSCOT_UP5996	Polychromophilus sp.	0.9986	1	KF159699.1	Miniopterus villiersi
MW007676	NSCOT_UP5988	Polychromophilus sp.	0.9928	1	KF159681.1	Miniopterus villiersi
MW007677	MNAT_UP5941	Polychromophilus sp.	0.9971	1	KF159681.1	Miniopterus villiersi
MW007678	MNAT_UP5994	Polychromophilus sp.	1	1	KF159699.1	Miniopterus villiersi
MW007679	MNAT_UP5996	Polychromophilus sp.	1	1	KF159699.1	Miniopterus villiersi
MW007680	NSCH_HB10	Polychromophilus sp.	0.9942	1	MK098848.1	Miniopterus minor
MW007681	NSCH1_HB9	Polychromophilus sp.	0.9942	1	MK098848.1	Miniopterus minor
MW007682	NSCH_IB18	Polychromophilus sp.	0.9942	1	MK098848.1	Miniopterus minor
MW007683	NSCH_IB20	Polychromophilus sp.	0.9942	1	MK098848.1	Miniopterus minor
MW007684	NSCH3_IB22	Polychromophilus sp.	0.9942	1	MK098848.1	Miniopterus minor
MW007685	NSCH_SB4	Polychromophilus sp.	1	1	KF159699.1	Miniopterus villiersi
MW007686	MSCH_HC7	Polychromophilus sp.	0.9942	1	MK098848.1	Miniopterus minor
MW007687	MSCH_IB15	Polychromophilus sp.	0.9942	1	MK098848.1	Miniopterus minor
MW007688	MSCH2_IB18	Polychromophilus sp.	0.9942	1	MK098848.1	Miniopterus minor
MW007689	MSCH3_SC3	Polychromophilus sp.	0.9942	1	MK098848.1	Miniopterus minor
MW007690	NSCH_HB3	Bartonella sp.	0.9416	1	KX655808.1	Myotis fimbriatus
MW007691	NSCH_HC4	Bartonella sp.	0.9443	1	KX655808.1	Myotis fimbriatus
MW007692	MSCH_HC7	Bartonella sp.	0.9443	1	KX655808.1	Myotis fimbriatus
MW007693	NSCH_IB21	Bartonella sp.	0.9469	1	KX655808.1	Myotis fimbriatus
MW007694	NSCH_HC7	Bartonella sp.	0.9443	1	KX655808.1	Myotis fimbriatus
MW007695	NSCH_HC41	Bartonella sp.	0.9404	0.97	KX655808.1	Myotis fimbriatus
MW007696	NSCH_IB17	Bartonella sp.	0.9377	0.97	KX655808.1	Myotis fimbriatus
MW007697	MSCH_IB17	Bartonella sp.	0.9404	0.97	KX655808.1	Myotis fimbriatus
MW007698	NSCH_IB24	Bartonella sp.	0.9404	0.97	KX655808.1	Myotis fimbriatus
MW007699	NSCH_SD13	Bartonella sp.	0.9291	1	KX655808.1	Myotis fimbriatus
MW007700	NSCH_SC3	Bartonella sp.	0.9291	1	KX655808.1	Myotis fimbriatus
MW007701	MSCH_SC3	Bartonella sp.	0.9291	1	KX655808.1	Myotis fimbriatus
MW007702	NSCOT_5818	Bartonella sp.	0.934	0.99	KX655829.1	Myotis fimbriatus
MW007703	NSCOT_5839	Bartonella sp.	0.934	0.99	KX655829.1	Myotis fimbriatus
MW007704	NSCOT_5983	Bartonella sp.	0.934	0.99	KX655829.1	Myotis fimbriatus
MW007705	NSCOT_5988	Bartonella sp.	0.934	0.99	KX655829.1	Myotis fimbriatus
MW007706	NSCOT_6256	Bartonella sp.	0.934	0.99	KX655829.1	Myotis fimbriatus
MW007707	NSCOT_6337	Bartonella sp.	0.934	0.99	KX655829.1	Myotis fimbriatus
MW007708	MNAT_5941	Bartonella sp.	0.934	0.99	KX655829.1	Myotis fimbriatus
MW007709	MNAT_5983	Bartonella sp.	0.934	0.99	KX655829.1	Myotis fimbriatus
MW007710	MNAT_5988	Bartonella sp.	0.934	0.99	KX655829.1	Myotis fimbriatus
MW007711	MNAT_5991	Bartonella sp.	0.934	0.99	KX655829.1	Myotis fimbriatus
MW007713	MNAT_5990	Bartonella sp.	0.904	0.99	MN270087.1	Eidolon helvum
